# Supplementary material for: Spread of a model invasive alien species, the harlequin ladybird Harmonia axyridis in Britain and Ireland
Source: Sci Data. 2018 Oct 23;5:180239. doi: 10.1038/sdata.2018.239 (PMC6198752; doi:10.1038/sdata.2018.239)
Supplement: Supplementary file 1 [file sdata2018239-isa1.zip]

Archive with 3 entries (3 files):
- i_Investigation.txt
- s_Brown_study.txt
- a_Brown_assay.txt
