# Supplementary material for: Spread of a model invasive alien species, the harlequin ladybird Harmonia axyridis in Britain and Ireland
Source: Sci Data. 2018 Oct 23;5:180239. doi: 10.1038/sdata.2018.239 (PMC6198752; doi:10.1038/sdata.2018.239)
Supplement: Supplementary file 1 [file sdata2018239-isa1.zip › i_Investigation.txt]

# Investigation File generated for Scientific Data with Investigation File Authoring Tool version 0.1.0 on 18/10/2018 - This metadata file is CC0
ONTOLOGY SOURCE REFERENCE
Term Source Name	NCBITaxon	GAZ	ENVO	UO	ERO	OBI	MP	EFO
Term Source File	http://data.bioontology.org/ontologies/NCBITAXON	http://data.bioontology.org/ontologies/GAZ	http://data.bioontology.org/ontologies/ENVO	http://data.bioontology.org/ontologies/UO	http://data.bioontology.org/ontologies/ERO	http://data.bioontology.org/ontologies/OBI	http://data.bioontology.org/ontologies/MP	http://data.bioontology.org/ontologies/EFO
Term Source Version	2016AB	$Revision: 1.512 $	unknown	2013-08-02	2013-08-02	2014-08-18	releases/2014-12-12	
Term Source Description	National Center for Biotechnology Information (NCBI) Organismal Classification	Gazetteer	Environment Ontology	Units of Measurement Ontology	Eagle-I Research Resource Ontology	Ontology for Biomedical Investigations	Mammalian Phenotype Ontology	Experimental Factor Ontology
INVESTIGATION
Investigation Identifier
Investigation Title
Investigation Description
Investigation Submission Date
Investigation Public Release Date
INVESTIGATION PUBLICATIONS
Investigation PubMed ID
Investigation Publication DOI
Investigation Publication Author List
Investigation Publication Title
Investigation Publication Status
Investigation Publication Status Term Accession Number
Investigation Publication Status Term Source REF
INVESTIGATION CONTACTS
Investigation Person Last Name
Investigation Person Mid Initials
Investigation Person First Name
Investigation Person Address
Investigation Person Phone
Investigation Person Fax
Investigation Person Email
Investigation Person Affiliation
Investigation Person Roles
Investigation Person Roles Term Accession Number
Investigation Person Roles Term Source REF
STUDY
Study Identifier	10.1038/sdata.2018.239
Study Title	Spread of a model invasive alien species, the harlequin ladybird Harmonia axyridis in Britain and Ireland
Study Submission Date	28/03/2018
Study Public Release Date	23/10/2018
Study Description	http://www.nature.com/articles/sdata2018239#abstract
Study File Name	s_Brown_study.txt
Comment[Subject Keywords]	//;//;//
Comment[Manuscript Licence]	CC BY-4.0
Comment[Experimental Metadata Licence]	CC0
Comment[Supplementary Information File Name]		Supplementary Figures
Comment[Supplementary Information File Type]	x-zip-compressed	pdf
Comment[Supplementary Information File URL]	http://www.nature.com/articles/sdata2018239#supplementary-information	http://www.nature.com/articles/sdata2018239#supplementary-information
Comment[Data Repository]	NERC Environmental Information Data Centre
Comment[Data Record Accession]	doi:10.5285/70ee24a5-d19c-4ca8-a1ce-ca4b51e54933
Comment[Data Record URI]	https://doi.org/10.5285/70ee24a5-d19c-4ca8-a1ce-ca4b51e54933
STUDY DESIGN DESCRIPTORS
Study Design Type	database creation objective	citizen science design	biodiversity assessment objective
Study Design Type Term Accession Number	http://www.ebi.ac.uk/efo/swo/SWO_0000509	""	OBI:0001969
Study Design Type Term Source REF	ERO	""	OBI
STUDY PUBLICATIONS
Study PubMed ID	""	""	""
Study Publication DOI	doi:10.1111/j.1472-4642.2012.00883.x	doi:10.1007/s10526-007-9124-y	doi:10.1890/110185
Study Publication Author List	""	""	""
Study Publication Title	""	""	""
Study Publication Status	published	published	published
Study Publication Status Term Accession Number			
Study Publication Status Term Source REF			
STUDY FACTORS
Study Factor Name	date	colour form	developmental stage
Study Factor Type	temporal_interval	body marking	developmental stage
Study Factor Type Term Accession Number	http://www.ifomis.org/bfo/1.1/span#TemporalInterval	UBERON:2002284	http://www.ebi.ac.uk/efo/EFO_0000399
Study Factor Type Term Source REF	ERO	MP	EFO
STUDY ASSAYS
Study Assay Measurement Type	population data
Study Assay Measurement Type Term Accession Number	ERO:0100356
Study Assay Measurement Type Term Source REF	ERO
Study Assay Technology Type	longitudinal data collection method
Study Assay Technology Type Term Accession Number	ERO:0001936
Study Assay Technology Type Term Source REF	ERO
Study Assay Technology Platform	""
Study Assay File Name	a_Brown_assay.txt
STUDY PROTOCOLS
Study Protocol Name	citizen science data collection	Record Verification
Study Protocol Type	information acquisition	digital curation
Study Protocol Type Term Accession Number	OBI:0600013	OBI:0302914
Study Protocol Type Term Source REF	OBI	OBI
Study Protocol Description		
Study Protocol URI	""	""
Study Protocol Version		
Study Protocol Parameters Name	""	""
Study Protocol Parameters Name Term Accession Number	""	""
Study Protocol Parameters Name Term Source REF	""	""
Study Protocol Components Name	""	""
Study Protocol Components Type	""	""
Study Protocol Components Type Term Accession Number	""	""
Study Protocol Components Type Term Source REF	""	""
STUDY CONTACTS
Study Person Last Name	Brown	Roy	Harrower	Dean	Rorke	Roy
Study Person First Name	P. M. J.	D. B.	C.	H. J.	S. L.	H. E.
Study Person Mid Initials						
Study Person Email	peter.brown@anglia.ac.uk	""	""	""	""	""
Study Person Phone						
Study Person Fax						
Study Person Address						
Study Person Affiliation	Applied Ecology Research Group, Department of Biology, Anglia Ruskin University, Cambridge, CB1 1PT, UK	Biological Records Centre, NERC Centre for Ecology and Hydrology, Wallingford, Oxfordshire, OX10 8BB, UK	Biological Records Centre, NERC Centre for Ecology and Hydrology, Wallingford, Oxfordshire, OX10 8BB, UK	Biological Records Centre, NERC Centre for Ecology and Hydrology, Wallingford, Oxfordshire, OX10 8BB, UK	Biological Records Centre, NERC Centre for Ecology and Hydrology, Wallingford, Oxfordshire, OX10 8BB, UK	Biological Records Centre, NERC Centre for Ecology and Hydrology, Wallingford, Oxfordshire, OX10 8BB, UK
Study Person Roles						
Study Person Roles Term Accession Number						
Study Person Roles Term Source REF						
Comment[Study Person ORCID]	0000-0002-6163-4504	0000-0002-5147-0331	0000-0001-5070-5293			
Comment[Funder]						
Comment[FundRef ID]						
Comment[Funder Term Source REF]						
Comment[Grant Identifier]						
