# Supplementary material for: Spread of a model invasive alien species, the harlequin ladybird Harmonia axyridis in Britain and Ireland
Source: Sci Data. 2018 Oct 23;5:180239. doi: 10.1038/sdata.2018.239 (PMC6198752; doi:10.1038/sdata.2018.239)
Supplement: Supplementary file 1 [file sdata2018239-isa1.zip › s_Brown_study.txt]

Source Name	Characteristics[organism]	Term Source REF	Term Accession Number	Characteristics[geographical location]	Term Source REF	Term Accession Number	Characteristics[environment type]	Term Source REF	Term Accession Number	Characteristics[Southernmost latitude]	Unit	Term Source REF	Term Accession Number	Characteristics[Northernmost latitude]	Unit	Term Source REF	Term Accession Number	Characteristics[Westernmost longitude]	Unit	Term Source REF	Term Accession Number	Characteristics[Easternmost longitude]	Unit	Term Source REF	Term Accession Number	Protocol REF	Sample Name	Factor Value[date]	Factor Value[colour form]	Factor Value[developmental stage]
General public in the the UK and Ireland	Harmonia axyridis	NCBITaxon	NCBITaxon:115357	British Isles	GAZ	GAZ:00281547	habitat	ENVO	ENVO:01000739	49.154378	degree	UO	UO:0000185	60.282224	degree	UO	UO:0000185	-8.497608	degree	UO	UO:0000185	1.762003	degree	UO	UO:0000185	citizen science data collection	raw Harmonia axyridis observation data	2003/2016	conspicua; spectabilis; succinea	larva; pupa; adult
