# Supplementary material for: Spread of a model invasive alien species, the harlequin ladybird Harmonia axyridis in Britain and Ireland
Source: Sci Data. 2018 Oct 23;5:180239. doi: 10.1038/sdata.2018.239 (PMC6198752; doi:10.1038/sdata.2018.239)
Supplement: Supplementary file 1 [file sdata2018239-isa1.zip › a_Brown_assay.txt]

Sample Name	Protocol REF	Assay Name	Raw Data File	Comment[Data Repository]	Comment[Data Record Accession]	Comment[Data Record URI]
raw Harmonia axyridis observation data	Record Verification	spread data for Harmonia axyridis	Harmonia_axyridis_UKDistribution_2004to2016.txt	NERC Environmental Information Data Centre	doi:10.5285/70ee24a5-d19c-4ca8-a1ce-ca4b51e54933	https://doi.org/10.5285/70ee24a5-d19c-4ca8-a1ce-ca4b51e54933
